# Supplementary material for: HLA-B*27 Heavy Chain Homo-Oligomers Promote the Cytotoxicity of NK Cells via Activation of PI3K/AKT Signaling
Source: Medicina (Kaunas). 2022 Oct 7;58(10):1411. doi: 10.3390/medicina58101411 (PMC9608704; doi:10.3390/medicina58101411)
Supplement: Supplementary file 1 [file medicina-58-01411-s001.zip]

Archive with 1 entries (1 files):
- medicina-1882661-supplementary.pdf
